# Supplementary material for: N-Type Nanocomposite Films Combining SWCNTs, Bi2Te3 Nanoplates, and Cationic Surfactant for Pn-Junction Thermoelectric Generators with Self-Generated Temperature Gradient Under Uniform Sunlight Irradiation
Source: Sensors (Basel). 2024 Nov 1;24(21):7060. doi: 10.3390/s24217060 (PMC11548406; doi:10.3390/s24217060)
Supplement: Supplementary file 1 [file sensors-24-07060-s001.zip]

Archive with 1 entries (1 files):
- sensors-3261400-supplementary.pdf
